# Supplementary material for: Detection of Novel US Neisseria meningitidis Urethritis Clade Subtypes in Japan
Source: Emerg Infect Dis. 2023 Nov;29(11):2210–7. doi: 10.3201/eid2911.231082 (PMC10617353; doi:10.3201/eid2911.231082)
Supplement: Appendix 1 — Clinical and genetic isolate profiles for detection of novel US Neisseria meningitidis urethritis clade subtypes in Japan. [file 23-1082-Techapp-s1.xlsx]

## Sheet: Appendix 1 Table
Article DOI: https://doi.org/10.3201/eid2911.231082
EID cannot ensure accessibility for supplementary materials supplied by authors.
Readers who have difficulty accessing supplementary content should contact the authors for assistance.
Detection of Novel US Neisseria meningitidis Urethritis Clade Subtypes in Japan
Appendix 1 Table. Profiles of urethritis-associated N. meningitidis isolates*
			Clinical information																					Minimum inhibitory concentration, mg/mL
Urethritis clade	Strain	Sample	Prefecture	Year	Age	Sex	Sympton	Treatment	Serogroup	ST	Position 640 of fumC†	Lineage (MLEE type)‡	PorA_VR1§	PorA_VR2§	FetA§	PorB§	fHbp promoter¶	fHbp allele§	fHbp peptide§	NhbA peptide§	NadA§	penA§	Reference	Azithromycin	Chloramphenocol	Ciprofloxacin	CTRX (3GC)	Minocycline	Meropenem	Penicillin G	Rifampin
J_NmUC	NIID835	Urethral discharge	Tokyo	2022	45	Male	Urethritis	CTRX 1g, iv	NG	11	A	11.2 (ET-15)	5-1	10-8	F3-6	2-2	clade I	1127	896	20	missing	327	This study	0.19	1	0.003	0.003	0.012	0.19	0.032	0.047
	NIID836	Urethral discharge	Aichi	2022	32	Male	Urethritis	SPCM 2g, im	NG	11	A	11.2 (ET-15)	5-1	10-8	F3-6	2-2	clade I	1127	896	20	missing	316	This study	0.064	0.5	0.004	<0.002	0.064	0.023	0.094#	0.004
	NIID838	Urethral discharge	Aichi	2022	23	Male	Urethritis	CTRX 1g, iv	NG	11	A	11.2 (ET-15)	5-1	10-8	F3-6	2-2	clade I	1127	896	20	missing	316	This study	0.032	0.5	0.004	<0.002	0.064	0.012	0.047	0.004
US_NmUC	NmUS16-1 (NM-1)	Urethral swab	(USA)	2015	ND	Male	Urethritis	ND	NG	11	A	11.2 (ET-15)	5-1	10-8	F3-6	2-2	clade I	1127	896	20	2	316	12	ND	ND	ND	ND	ND	ND	ND	ND
	NmUS16-2 (NM-2)	Urethral swab	(USA)	2016	ND	Male	Urethritis	ND	NG	11	A	11.2 (ET-15)	5-1	10-8	F3-6	2-2	clade I	1127	896	20	missing	316	12	ND	ND	ND	ND	ND	ND	ND	ND
J_NmUC -II	NmJP12-2 (NM001)	Urethral discharge	Miyagi	2012	ND	ND	ND	ND	NG	23	ND	ND	5-2	10-40	F4-1	3-36, 3-324	clade V	25	25	7	missing	22	20	ND	ND	ND	ND	ND	ND	ND	ND
	NmJP14-3 (NM003)	Urethral discharge	Miyagi	2014	ND	ND	ND	ND	NG	23	ND	ND	5-2	10-1	F4-1	3-36, 3-324	clade II ?	78	missing	7	missing	22	20	ND	ND	ND	ND	ND	ND	ND	ND
	NmJP14-4 (NIID574)	Urethral discharge	Kanagawa	2014	34	Male	Urethritis	ND	NG	23	ND	ND	5-2	10-1	F4-1	3-36, 3-324	clade V	78	missing	7	missing	22	20	0.38	0.5	0.002	<0.002	0.19	0.008	0.047	0.004
*CTRX, ceftrixone; im, intramuscular injection; iv, intraveous injection; ND, no data available; NG, nongroupable; SPCM,spectinomycin; ST, sequence type.
†Nucleotide polymorphism in fumC was identified from WGS.
‡Lineage (MLEE type) was determined by nucleotide polymorphism in fumC at position 640 according to the criteria described previously (28, main text).
§The numbers of alleles were determined according to the definitions in PubMLST database (https://pubmlst.org/).
¶The clade of fHbp promoter was defined as previously reported (32, main text).
#Minimum inhibitory concentration for penicillin G at 0.094 μg/mL was classified as "intermediate (not sensitive)" category, which was interpreted according to the Clinical and Laboratory Standards Institute guideline M100-ED30.
